# Supplementary material for: Ecological cues orchestrate concerted courtship in a Drosophila host specialist
Source: bioRxiv. 2025 Oct 14:2025.10.13.681913. Preprint. [Version 1] doi: 10.1101/2025.10.13.681913 (PMC12632825; doi:10.1101/2025.10.13.681913)
Supplement: Supplement 1 [file media-1.xlsx]

## Sheet: Fig. 1e
Welsh's ANOVA + post hoc Welsh t.test with Benjamini Hochburg FDR
Welch's Analysis of Variance Table
SOV	df	F	p
Treatment	3	20.297	0
Error	16.7333
post hoc
samples	Condition 1	Condition 2	Condition 3	Condition 4
species	D. erecta	D. erecta	D. melanogaster	D. melanogaster
food patch	agar	acv	agar	acv
Group 1	Group2	t	df	p_raw	p_adjusted
Condition 1	Condition 2	6.8915	11.771	1.8464e-05	2.2157e-05	***
Condition 1	Condition 3	2.0488	11.79	0.063418	0.38051	ns
Condition 1	Condition 4	2.1443	12.352	0.052551	0.15765	ns
Condition 2	Condition 3	8.1315	10.571	7.2044e-06	7.2044e-06	***
Condition 2	Condition 4	3.9792	17.779	0.00089832	0.0013475	**
Condition 3	Condition 4	3.3375	10.957	0.0066577	0.013315	*

## Sheet: Fig. 1f
Kruskal–Wallis Test + post hoc (Dunn–Šidák Method)
Kruskal-Wallis table
Source	SS	df	MS	Chi-sq	Prob>Chi-sq
Groups	3374.45	3	1124.82	25.82	1.04029e-05
Error	1722.55	36	47.85
Total	5097	39
post hoc
samples	Condition 1	Condition 2	Condition 3	Condition 4
species	D. erecta	D. erecta	D. melanogaster	D. melanogaster
food patch	agar	acv	agar	acv
Group 1	Group2	CI lower	Mean rank difference	CI upper	p-value
Condition 1	Condition 2	-33.3014	-19.85	-6.3986	0.0006
Condition 1	Condition 3	-29.2014	-15.75	-2.2986	0.0123
Condition 1	Condition 4	-37.8514	-24.4	-10.9486	0
Condition 2	Condition 3	-9.3514	4.1	17.5514	0.9629
Condition 2	Condition 4	-18.0014	-4.55	8.9014	0.9395
Condition 3	Condition 4	-22.1014	-8.65	4.8014	0.4346

## Sheet: Fig. 1h
D. erecta				D. melanogaster
Welsh's t-test				Student's t-test
tstat:	-11.0794			tstat:	-0.0128
df:	7.467			df:	10
sd:	0.04	0.1068		sd:	0.0966
ci	-0.5738	-0.374		ci	-0.125	0.1236
p	6.6937e-06			p	0.99

## Sheet: Fig. 1i
D. erecta			D. melanogaster
Mann-Whitney U test			Mann-Whitney U test
ranksum	89		ranksum	26
p	0.0022		p	0.0411

## Sheet: Fig. 1j
D. orena				D. yakuba
Student's t-test				Student's t-test
tstat:	-1.0641			tstat:	-0.1387
df:	7			df:	11
sd:	0.1542			sd:	0.1137
ci	-0.3547	0.1345		ci	-0.148	0.1304
p	0.3226			p	0.8922

## Sheet: Fig. 2f
D. erecta
Student's t-test with Bonferroni correction for multiple testing
no retinal control				retinal treatment				difference between control and treatment
tstat:	-1.8489			tstat:	-4.0365			tstat:	-2.7257
df:	12			df:	17			df:	29
sd:	0.525			sd:	1.635			sd:	1.2966
ci	-0.5865	0.048		ci	-2.3686	-0.7425		ci	-2.2515	-0.3211
p raw	0.0892			p raw	0.00085671			p raw	0.0108
p corrected	0.2677			p corrected	0.0026			p corrected	0.0323
D. melanogaster
Student's t-test with Bonferroni correction for multiple testing
no retinal control				retinal treatment				difference between control and treatment
tstat:	-2.4609			tstat:	-3			tstat:	0.4838
df:	11			df:	11			df:	22
sd:	0.8211			sd:	0.866			sd:	0.8439
ci	-1.105	-0.0616		ci	-1.3002	-0.1998		ci	-0.5478	0.8811
p raw	0.0316			p raw	0.0121			p raw	0.6333
p corrected	0.0949			p corrected	0.0362			p corrected	1

## Sheet: Fig. 2k
Student's t-test
tstat:	-14.6536
df:	8
sd:	1.1653
ci	-12.4996	-9.1004
p	4.6181e-07

## Sheet: Fig. 2l
Mann-Whitney U test
ranksum	15
p	0.0079

## Sheet: Fig. 2o
Wilcoxon signed-rank test
signedrank	20
p-value	0.0312

## Sheet: Fig. 2p
Fisher's exact test
OddsRatio	0.0156
CI	0.00082607	0.2955
p-value	0.0034

[truncated: 38 more sheets: Fig. 3d, Fig. 3f, Fig. 4e, Fig. 4f, Fig. 4h, Fig. 5d, Fig. 5f, Fig. 5i, Fig. 5j, Fig. 5k, Fig. 5m, Fig. 5n, Extended Data Fig. 1d, Extended Data Fig. 1e, Extended Data Fig. 1f, Extended Data Fig. 1g, Extended Data Fig. 1h, Extended Data Fig. 2a, Extended Data Fig. 2c, Extended Data Fig. 3b …]
